# Supplementary material for: Chinese Translation and Cross-Cultural Adaptation of the Return-to-Work Self-Efficacy Scale among Chinese Female Breast Cancer Survivors
Source: Int J Environ Res Public Health. 2023 Feb 27;20(5):4225. doi: 10.3390/ijerph20054225 (PMC10001523; doi:10.3390/ijerph20054225)
Supplement: Supplementary file 1 [file ijerph-20-04225-s001.zip]

Archive with 1 entries (1 files):
- ijerph-2173161-supplementary.pdf
